# Supplementary material for: Vulvovaginal Candida albicans Clinical Isolates’ Resistance to Phagocytosis In-Vitro
Source: Life (Basel). 2022 Jun 4;12(6):838. doi: 10.3390/life12060838 (PMC9225182; doi:10.3390/life12060838)
Supplement: Supplementary file 1 [file life-12-00838-s001.zip]

Archive with 1 entries (1 files):
- life-1714995-supplementary.pdf
